# Supplementary material for: Modeling of Efficient Control Strategies for LCC-HVDC Systems: A Case Study of Matiari–Lahore HVDC Power Transmission Line
Source: Sensors (Basel). 2022 Apr 6;22(7):2793. doi: 10.3390/s22072793 (PMC9003459; doi:10.3390/s22072793)
Supplement: Supplementary file 1 [file sensors-22-02793-s001.zip]

Archive with 1 entries (1 files):
- sensors-1519919-supplementary.pdf
